# Supplementary material for: Animal-Assisted Interventions: Factors Affecting Donkey Behaviours and Attitude Toward Humans
Source: Animals (Basel). 2024 Nov 1;14(21):3139. doi: 10.3390/ani14213139 (PMC11545277; doi:10.3390/ani14213139)
Supplement: Supplementary file 1 [file animals-14-03139-s001.zip]

Archive with 1 entries (1 files):
- animals-3219991-supplementary.pdf
